# Supplementary material for: Optimizing methods for virome analysis based on studies of a synthetic viral community
Source: bioRxiv. 2025 Oct 23:2025.10.23.683462. Preprint. [Version 1] doi: 10.1101/2025.10.23.683462 (PMC12633245; doi:10.1101/2025.10.23.683462)
Supplement: Supplement 2 — Table S1. Genotype information of T4 variants used in this study. Table S2. Summary of features of tested amplification methods. Table S3. Genome copy number of reference viruses in each batch of VirMock1 as quantified by qPCR. Table S4. qPCR CT values of free mouse b2m DNA and free rat total RNA under nuclease titration (none, 0.01X, 0.1X, 1X). Table S5. Comparison of 300-cycle kit vs 1000-cycle kit regarding median lengths of total and viral contigs with and without normalization to toal bases sequenced per sample. Table S6. Relative abundance of lambda and T4 with different base modifications in lambda-T4 mixtures as quantified by RPKM via sequencing and by genome copy number via qPCR. Table S7. Key reagents. Table S8. qPCR probes and primers used in this study. Table S9. Sequences of plasmid and oligos used as standard controls for qPCR assays. Table S10. Mass of nucleosides and product ions by LC-MS. Table S11. Quantification of mononucleosides in T4ghmC, T4hmC and T4C by LC-MS. Table S12. Accession numbers for reference sequences used in this study. Table S13. Input data files for R scripts used to generate the figures in this study. Table S14. Metadata and accession numbers for synthetic samples used in this study. [file media-2.xlsx]

## Sheet: S1_basemod_genotype
Table S1 Genotype information of T4 variants used in this study.
Phage	Variant	Genotype	Bacterial host used for propagation	bacteria genotype
T4	C	amC87g42, amE51g56, rNB5060, alc	CR63	𝜆-, serU60(AS), lamB63
T4	hmC	⍺gt1, βgt7	DH10B	F- mcrA Δ(mrr-hsdRMA-mcrBC)
T4	glc-hmC	wild type	DH10B	F- mcrA Δ(mrr-hsdRMA-mcrBC)

## Sheet: S2_Amplification
Table S2. Summary of features of tested amplification methods
Amplification methods	Feature summary	Amplification type	Reaction volume used (uL)	includes RT
GenomiphiV3	Uses random priming and the strand-displacing phi29 polymerase under isothermal condition to allow rolling-circle amplification of genomes	exponential	20	no
PTA	MDA-based method, but incorporates exonuclease-resistant terminators to create smaller double-stranded amplification products that undergo limited subsequent amplification to avoid the overrepresentation of random loci and alleles resulting from MDA's exponential amplification at locations where the polymerase first extends the random primers	quasi-linear	12	no
WTA2 (17 cycles)	RNA is reverse transcribed with non-self-complementary primers composed of a quasi-random 3′ end and a universal 5′ end, where displaced single strands serve as new templates for primer annealing and extension. The resulting cDNA library is amplified by PCR using WTA2 polymerase and a universal end primer.	exponential	75	yes
MALBAC (17 cycles)	During linear preamplification, primers anneal randomly to single-stranded DNA molecules and are extended by a polymerase with displacement activity at elevated temperatures, creating semi-amplicons and full amplicons. For full amplicons, the 5' end forms a looped DNA with the complementary 3'end, preventing the full amplicon from being used as template and thus ensuring a close-to-linear amplifi…	quasi-linear	65	no

## Sheet: S3_VirMock1_ID
TableS3. Genome copy number of reference viruses in each batch of VirMock1 as quantified by qPCR
VIrMock1_Batch_ID	Virus	genome copy number
250207	T4ghmC	1.55209e+08
250207	lambda	2.67173e+07
250207	M13	4.29376e+06
250207	MS2	164051
250207	phi6	7182.34
250207	MHV	1.41491e+07
250207	AAV	6.63068e+06
250207	VV	4.95523e+07
250415	T4ghmC	1.50174e+08
250415	lambda	2.3384e+07
250415	M13	3.75964e+06
250415	MS2	3.28477e+08
250415	phi6	1.39935e+06
250415	MHV	2.54408e+06
250415	AAV	1.46549e+07
250415	VV	6.08022e+06
250528	T4ghmC	4.27573e+06
250528	lambda	3.69527e+06
250528	M13	3.53664e+06
250528	MS2	5.54586e+06
250528	phi6	850249
250528	MHV	1.51447e+06
250528	AAV	4.59061e+06
250528	VV	3.56569e+07

## Sheet: S4_freeDNARNAnuc_qpcr
TableS4. qPCR CT values of free mouse b2m DNA and free rat total RNA under nuclease titration (no, 0.01X, 0.1X, or 1X nuclease treatment).
Sample	Nuclease	Target Name	CT
VirMock1+freeDNA/RNA	nuc 1	free RNA	Undetermined
VirMock1+freeDNA/RNA	nuc 1	free RNA	Undetermined
VirMock1+freeDNA/RNA	nuc 1	free RNA	Undetermined
VirMock1+freeDNA/RNA	nuc 1	free RNA	Undetermined
VirMock1+freeDNA/RNA	nuc 1	free RNA	Undetermined
VirMock1+freeDNA/RNA	nuc 1	free RNA	Undetermined
VirMock1+freeDNA/RNA	nuc 1	free RNA	Undetermined
VirMock1+freeDNA/RNA	nuc 1	free RNA	Undetermined
VirMock1+freeDNA/RNA	nuc 1	free RNA	Undetermined
SM buffer	nuc 1	free RNA	Undetermined
SM buffer	nuc 1	free RNA	Undetermined
SM buffer	nuc 1	free RNA	Undetermined
VirMock1+freeDNA/RNA	nuc 0.1	free RNA	Undetermined
VirMock1+freeDNA/RNA	nuc 0.1	free RNA	Undetermined
VirMock1+freeDNA/RNA	nuc 0.1	free RNA	Undetermined
VirMock1+freeDNA/RNA	nuc 0.1	free RNA	Undetermined
VirMock1+freeDNA/RNA	nuc 0.1	free RNA	Undetermined
VirMock1+freeDNA/RNA	nuc 0.1	free RNA	Undetermined
VirMock1+freeDNA/RNA	nuc 0.1	free RNA	Undetermined
VirMock1+freeDNA/RNA	nuc 0.1	free RNA	Undetermined
VirMock1+freeDNA/RNA	nuc 0.1	free RNA	Undetermined
SM buffer	nuc 0.1	free RNA	Undetermined
SM buffer	nuc 0.1	free RNA	Undetermined
SM buffer	nuc 0.1	free RNA	Undetermined
VirMock1+freeDNA/RNA	nuc 0.01	free RNA	Undetermined
VirMock1+freeDNA/RNA	nuc 0.01	free RNA	Undetermined
VirMock1+freeDNA/RNA	nuc 0.01	free RNA	Undetermined
VirMock1+freeDNA/RNA	nuc 0.01	free RNA	Undetermined
VirMock1+freeDNA/RNA	nuc 0.01	free RNA	Undetermined
VirMock1+freeDNA/RNA	nuc 0.01	free RNA	Undetermined
VirMock1+freeDNA/RNA	nuc 0.01	free RNA	Undetermined
VirMock1+freeDNA/RNA	nuc 0.01	free RNA	Undetermined
VirMock1+freeDNA/RNA	nuc 0.01	free RNA	Undetermined
SM buffer	nuc 0.01	free RNA	10.5231
SM buffer	nuc 0.01	free RNA	35.5116
SM buffer	nuc 0.01	free RNA	33.7861
VirMock1+freeDNA/RNA	no nuc	free RNA	Undetermined
VirMock1+freeDNA/RNA	no nuc	free RNA	Undetermined
VirMock1+freeDNA/RNA	no nuc	free RNA	Undetermined
VirMock1+freeDNA/RNA	no nuc	free RNA	Undetermined
VirMock1+freeDNA/RNA	no nuc	free RNA	Undetermined
VirMock1+freeDNA/RNA	no nuc	free RNA	Undetermined
VirMock1+freeDNA/RNA	no nuc	free RNA	Undetermined
VirMock1+freeDNA/RNA	no nuc	free RNA	Undetermined
VirMock1+freeDNA/RNA	no nuc	free RNA	Undetermined
SM buffer	no nuc	free RNA	Undetermined
SM buffer	no nuc	free RNA	29.7126
SM buffer	no nuc	free RNA	31.0269
free RNA ctrl (in H2O)	no nuc	free RNA	23.6319
free RNA ctrl (in H2O)	no nuc	free RNA	23.4322
free RNA ctrl (in H2O)	no nuc	free RNA	23.6572
free RNA ctrl (in SM buffer)	no nuc	free RNA	34.2415
free RNA ctrl (in SM buffer)	no nuc	free RNA	Undetermined
free RNA ctrl (in SM buffer)	no nuc	free RNA	28.6914
H2O	no nuc	free RNA	Undetermined
H2O	no nuc	free RNA	Undetermined
VirMock1+freeDNA/RNA	nuc 1	free DNA	30.1578
VirMock1+freeDNA/RNA	nuc 1	free DNA	30.381
VirMock1+freeDNA/RNA	nuc 1	free DNA	28.5208
VirMock1+freeDNA/RNA	nuc 1	free DNA	29.7029
VirMock1+freeDNA/RNA	nuc 1	free DNA	30.0323
VirMock1+freeDNA/RNA	nuc 1	free DNA	28.2751
VirMock1+freeDNA/RNA	nuc 1	free DNA	30.2384
VirMock1+freeDNA/RNA	nuc 1	free DNA	30.1226
VirMock1+freeDNA/RNA	nuc 1	free DNA	28.181
SM buffer	nuc 1	free DNA	24.6182
SM buffer	nuc 1	free DNA	24.5183
SM buffer	nuc 1	free DNA	22.5182
VirMock1+freeDNA/RNA	nuc 0.1	free DNA	28.4541
VirMock1+freeDNA/RNA	nuc 0.1	free DNA	28.5013
VirMock1+freeDNA/RNA	nuc 0.1	free DNA	27.8371
VirMock1+freeDNA/RNA	nuc 0.1	free DNA	27.81
VirMock1+freeDNA/RNA	nuc 0.1	free DNA	28.7243
VirMock1+freeDNA/RNA	nuc 0.1	free DNA	27.7942
VirMock1+freeDNA/RNA	nuc 0.1	free DNA	28.2188
VirMock1+freeDNA/RNA	nuc 0.1	free DNA	28.4297
VirMock1+freeDNA/RNA	nuc 0.1	free DNA	27.9519
SM buffer	nuc 0.1	free DNA	23.4408
SM buffer	nuc 0.1	free DNA	23.5751
SM buffer	nuc 0.1	free DNA	24.4668
VirMock1+freeDNA/RNA	nuc 0.01	free DNA	29.9903
VirMock1+freeDNA/RNA	nuc 0.01	free DNA	29.0561
VirMock1+freeDNA/RNA	nuc 0.01	free DNA	28.3089
VirMock1+freeDNA/RNA	nuc 0.01	free DNA	30.1934
VirMock1+freeDNA/RNA	nuc 0.01	free DNA	28.6009
VirMock1+freeDNA/RNA	nuc 0.01	free DNA	28.3329
VirMock1+freeDNA/RNA	nuc 0.01	free DNA	30.0962
VirMock1+freeDNA/RNA	nuc 0.01	free DNA	28.6578
VirMock1+freeDNA/RNA	nuc 0.01	free DNA	28.9061
SM buffer	nuc 0.01	free DNA	24.3914
SM buffer	nuc 0.01	free DNA	22.5759
SM buffer	nuc 0.01	free DNA	22.3239
VirMock1+freeDNA/RNA	no nuc	free DNA	28.4023
VirMock1+freeDNA/RNA	no nuc	free DNA	28.3738
VirMock1+freeDNA/RNA	no nuc	free DNA	27.8412
VirMock1+freeDNA/RNA	no nuc	free DNA	28.3622
VirMock1+freeDNA/RNA	no nuc	free DNA	28.2883
VirMock1+freeDNA/RNA	no nuc	free DNA	27.9667
VirMock1+freeDNA/RNA	no nuc	free DNA	28.2955
VirMock1+freeDNA/RNA	no nuc	free DNA	28.2105
VirMock1+freeDNA/RNA	no nuc	free DNA	27.9764
SM buffer	no nuc	free DNA	23.7215
SM buffer	no nuc	free DNA	25.5297
SM buffer	no nuc	free DNA	25.366
free DNA ctrl (in H2O)	no nuc	free DNA	14.713
free DNA ctrl (in H2O)	no nuc	free DNA	14.4055
free DNA ctrl (in H2O)	no nuc	free DNA	14.5408
free DNA ctrl (in SM buffer)	no nuc	free DNA	14.0913
free DNA ctrl (in SM buffer)	no nuc	free DNA	14.1273
free DNA ctrl (in SM buffer)	no nuc	free DNA	13.9549
H2O	no nuc	free DNA	Undetermined
H2O	no nuc	free DNA	Undetermined

## Sheet: S5_300vs1000cycle_contig
TableS5. Comparison of 300-cycle kit vs 1000-cycle kit regarding median lengths of total and viral contigs with and without normalization to total bases sequenced per sample
Mock_Community	Sample_type	cycle_number	all contig					viral contig
			median length (bp)	average length (bp)	median normalized length (bp/milliob sample bases sequenced)	average normalized length (bp/milliob sample bases sequenced)	number of total contigs	median length (bp)	average length (bp)	median normalized length (bp/milliob sample bases sequenced)	average normalized length (bp/milliob sample bases sequenced)	number of viral contigs
mock community spiked-in	SM buffer	1000	389.5	461.931	1152.11	1876.52	274	1187	1187	3066.27	3066.27	1
mock community spiked-in	SM buffer	300	373	434.801	78.8313	135.715	156	1027.5	1027.5	175.703	175.703	2
mock community spiked-in	stool	1000	576	780.214	0.684625	0.931785	137012	1887.5	4900.08	2.26873	5.82721	2844
mock community spiked-in	stool	300	449	863.238	0.39406	0.755595	52445	2406	7604.83	2.07296	6.63812	1535
no mock community	SM buffer	1000	399	432.222	1069.25	1384.29	392	NA	NA	NA	NA	0
no mock community	SM buffer	300	248	247.556	71.3358	63.4537	649	NA	NA	NA	NA	0
no mock community	stool	1000	587	787.167	0.728176	0.983294	145329	1878.5	4751.06	2.39104	5.90974	2924
no mock community	stool	300	450	839.512	0.335221	0.622931	58517	2288	7690.79	1.69863	5.69964	1539

## Sheet: S6_base_mod
TableS6. Relative abundance of lambda and T4 with different base modifications in lambda-T4 mixtures as quantified by RPKM via sequencing and by genome copy numbe via qPCR
Experiment	Sample_ID	Mock_Community	reference_genome	sequencing_relative_abundance	qPCR_relative_abundance	sequencing_relative_abundance_normalized_to_qpcr_relative_abundance
base modification	1017A	lambda	Enterobacteria phage T4	0.000116858	0.000134884	0.866358
base modification	1017A	lambda	Enterobacteria phage lambda	0.999836	0.999865	0.999971
base modification	1017B	lambda	Enterobacteria phage T4	0.000111334	5.99273e-05	1.85781
base modification	1017B	lambda	Enterobacteria phage lambda	0.999843	0.99994	0.999903
base modification	1017C	lambda	Enterobacteria phage T4	0.000110776	0.000190717	0.580839
base modification	1017C	lambda	Enterobacteria phage lambda	0.999851	0.999809	1.00004
base modification	1018A	lambda + T4ghmC	Enterobacteria phage T4	0.121111	0.435151	0.278319
base modification	1018A	lambda + T4ghmC	Enterobacteria phage lambda	0.878831	0.564849	1.55587
base modification	1018B	lambda + T4hmC	Enterobacteria phage T4	0.511075	0.458734	1.1141
base modification	1018B	lambda + T4hmC	Enterobacteria phage lambda	0.488902	0.541266	0.903257
base modification	1018C	lambda + T4ghmC	Enterobacteria phage T4	0.171869	0.43105	0.398722
base modification	1018C	lambda + T4ghmC	Enterobacteria phage lambda	0.828078	0.56895	1.45545
base modification	1019A	lambda + T4hmC	Enterobacteria phage T4	0.538109	0.422757	1.27286
base modification	1019A	lambda + T4hmC	Enterobacteria phage lambda	0.461873	0.577243	0.800136
base modification	1019B	lambda + T4hmC	Enterobacteria phage T4	0.558263	0.430326	1.2973
base modification	1019B	lambda + T4hmC	Enterobacteria phage lambda	0.441716	0.569674	0.775383
base modification	1019C	lambda + T4ghmC	Enterobacteria phage T4	0.167586	0.354749	0.472407
base modification	1019C	lambda + T4ghmC	Enterobacteria phage lambda	0.832352	0.645251	1.28997
base modification	1020A	lambda + T4C	Enterobacteria phage T4	0.818933	0.856587	0.956042
base modification	1020A	lambda + T4C	Enterobacteria phage lambda	0.180954	0.143413	1.26177
base modification	1020B	lambda + T4C	Enterobacteria phage T4	0.824677	0.839963	0.981802
base modification	1020B	lambda + T4C	Enterobacteria phage lambda	0.175234	0.160037	1.09495
base modification	1020C	lambda + T4C	Enterobacteria phage T4	0.816365	0.859539	0.949771
base modification	1020C	lambda + T4C	Enterobacteria phage lambda	0.183519	0.140461	1.30655
base modification	1021A	SM buffer	Enterobacteria phage T4	0.359838	0.392056	0.917823
base modification	1021A	SM buffer	Enterobacteria phage lambda	0.510521	0.607944	0.839749
base modification	1021B	SM buffer	Enterobacteria phage T4	0.775389	0.537147	1.44353
base modification	1021B	SM buffer	Enterobacteria phage lambda	0.112509	0.462853	0.243077
base modification	1021C	SM buffer	Enterobacteria phage T4	#NUM!	0.404788	#NUM!
base modification	1021C	SM buffer	Enterobacteria phage lambda	#NUM!	0.595212	#NUM!

## Sheet: S7_Key_Reagents
TableS7.Key reagents
Reagent	Application	Source	Reference
SuperScript III RT	Whole Genome Sequencing	Thermo Fisher Scientific, Waltham, USA	18080051
SS III First Strand 5x Buffer	Whole Genome Sequencing	Thermo Fisher Scientific, Waltham, USA	18080051
Random Hexamers	Whole Genome Sequencing	Thermo Fisher Scientific, Waltham, USA	18080051
Dithiothreitol	Whole Genome Sequencing	Thermo Fisher Scientific, Waltham, USA	18080051
Molecular Grade Water	Whole Genome Sequencing	Thermo Fisher Scientific, Waltham, USA	18080051
Deoxynucleotide Mix	Whole Genome Sequencing	New England Biolabs, Ipswich, USA	N0447S
Q5 Hot Start Polymerase	Whole Genome Sequencing	New England Biolabs, Ipswich, USA	M0493L
Q5 5x Reaction Buffer	Whole Genome Sequencing	New England Biolabs, Ipswich, USA	M0493L
AMPure XP	Whole Genome Sequencing	Beckman Coulter, Brea, USA	A63882
Qubit 1X dsDNA Kit	Whole Genome Sequencing	Invitrogen Corp., Waltham, USA	Q33230
Quant-iT PicoGreen Kit	Whole Genome Sequencing	Invitrogen Corp., Waltham, USA	P7589
IDT for Illumina DNA/RNA UD Indexes A	Whole Genome Sequencing	Illumina Inc., San Diego, USA	20027213
IDT for Illumina DNA/RNA UD Indexes B	Whole Genome Sequencing	Illumina Inc., San Diego, USA	20027214
IDT for Illumina DNA/RNA UD Indexes C	Whole Genome Sequencing	Illumina Inc., San Diego, USA	20027215
IDT for Illumina DNA/RNA UD Indexes D	Whole Genome Sequencing	Illumina Inc., San Diego, USA	20027216
Nextera XT DNA Library Preparation Kit	Whole Genome Sequencing	Illumina Inc., San Diego, USA	FC-131-1096
MiniSeq Mid Output Cartridge (300 Cycles)	Whole Genome Sequencing	Illumina Inc., San Diego, USA	20001311
NextSeq XLEAP SBS P1 300 Cycle	Whole Genome Sequencing	Illumina Inc., San Diego, USA	20100982
MicroAmp Optical 96-Well Reaction Plate	RT-qPCR	Thermo Fisher Scientific, Waltham, USA	N8010560
QiaAmp Viral RNA mini kit	RT-qPCR	Qiagen, Hilden, Germany	52906
Supplemental Buffer AVL (155 ml) - 155 ml for Virome Prep	Virome Prep	Qiagen, Hilden, Germany	19073
Dulbecco’s Phosphate-Buffered Saline 1X without calcium and magnesium	RT-qPCR	Corning, Manassas, USA	21-031-CM
Vacuum Filtration System PES Membrane 0.45um Sterile	Filtration of Reagents	Thomas Scientific, Swedesboro, NJ, USA	07630-08
Vivaclear MINI 0.8µm PES filter	Sample Purification	Sartorius, Lower Saxony, Göttingen, Germany	VK01P042
Amicon Ultra-15 Centrifugal Filter Units 100 kDa MWCO 15ml	Virome Prep	Sigma-Aldrich, Oakville, Canada	UFC910008
Autofil Bottle-Top Vacuum Filter Assembly, 1000 mL, 0.22 um	Virome Prep	Foxx Life Sciences, Londonderry, USA	FOX-1103-RLS
Amicon Ultra-4 Centrifugal Filter 100 kDa MWCO 4ml	Virome Prep	Sigma-Aldrich, Oakville, Canada	UFC810096
Snap Cap Low Retention 1.5 mL Microcentrifuge Tubes	Sample Storage and Manipulation	Thermo Fisher Scientific, Waltham, USA	3451
Eppendorf PCR Strip Tubes	Nucleic Acid Amplification and RT-qPCR	Thermo Fisher Scientific, Waltham, USA	951010022
Complete Whole Transcriptome Amplification Kit (WTA2)	Nucleic Acid Amplification	MilliporeSigma, Burlington, MA, USA	WTA2-50RXN
MALBAC Single Cell WGA Kit	Nucleic Acid Amplification	TATAA Biocenter, Göteborg, Sweden	KT110700110
Primary Template-Directed Amplification (PTA) Kit	Nucleic Acid Amplification	BioSkryb, Durham, NC, USA	100954
GenomiPhi V3 Ready-To-Go DNA Amplification Kit	Nucleic Acid Amplification	Cytiva, Marlborough, MA, USA	25-6601-24
Rat XpressRef Universal Total RNA	Sample Preparation Validation Experiments	Qiagen, Hilden, Germany	338116
mouse_b2m_2024-10-02 custom oligo sequence	Sample Preparation Validation Experiments	Integrated DNA Technologies Inc., Coralville, Iowa, USA
Human exempt label	Sample Collection	Thermo Fisher Scientific, Waltham, USA	22-130-070
Plastic bag gallon size	Sample Collection	Office Depot	507271
Gloves (1 pair per sample)	Sample Collection	Thermo Fisher Scientific, Waltham, USA	50706
Speciman collection system	Sample Collection	Thermo Fisher Scientific, Waltham, USA	2544208
Bench underpads	Aliquoting/Archiving	VWR	56616-030
Cryogenic Tubes Nalgene™ General Long-Term Storage	Aliquoting/Archiving	Nalgene, Rochester, NY	5000-1020
2 inch boxes - freezer boxes with dividers	Aliquoting/Archiving	Thermo Fisher Scientific, Waltham, USA	3395464
wooden applicators - stool aliquoting	Aliquoting/Archiving	Thermo Fisher Scientific, Waltham, USA	22-029-641
2 x 15ml cryoextract tube per sample residual stool	Aliquoting/Archiving	Med Supply Partners	G07-6363
2 inch boxes - freezer boxes for storage fecal cryoextract tubes (9x9)	Aliquoting/Archiving	Thermo Fisher Scientific, Waltham, USA	03-395-464
Tongue depressors - stool aliquoting	Aliquoting/Archiving	Thermo Fisher Scientific, Waltham, USA	22-025-203
Disposable lab gown	Aliquoting/Archiving	Thermo Fisher Scientific, Waltham, USA	10400
Gloves (2 pairs per sample)	Aliquoting/Archiving	Thermo Fisher Scientific, Waltham, USA	50706
Face mask	Aliquoting/Archiving	Thermo Fisher Scientific, Waltham, USA	47080
Hair net	Aliquoting/Archiving	Thermo Fisher Scientific, Waltham, USA	128970022
Biohazard bag	Aliquoting/Archiving	Thermo Fisher Scientific, Waltham, USA	01815B
Barcode labels: 1 per stored vial	Aliquoting/Archiving	Thermo Fisher Scientific, Waltham, USA	B33-179-492
barcode ribbon	Aliquoting/Archiving	Thermo Fisher Scientific, Waltham, USA	B30-R6400
BD pre-filled saline syringe	Sample Collection	Thomas Scientific, Swedesboro, USA	22A00C409 (CS/1)
Copan OP swab	Sample Collection	Thermo Fisher Scientific, Waltham, USA	23600957
Copan NP swab	Sample Collection	Thermo Fisher Scientific, Waltham, USA	23600950
Sterile specimen container blue top	Sample Collection	Thermo Fisher Scientific, Waltham, USA	16320730
15 mL centrifuge conical tubes	Sample Collection	Thermo Fisher Scientific, Waltham, USA	12565269
Screw cap micro tube 2 mL sterile cryovial	Sample Collection	SARSTEDT, Nümbrecht, Germany	72.694.306
black permanent markers	Sample Collection
Pipette	Sample Collection
Forceps	Sample Collection
Biohazard bags	Sample Collection
Urine pregnancy test	Sample Collection	Supplied by CHPS unit
Bandaids	Sample Collection
Gauze	Sample Collection
Alcohol pads	Sample Collection
Tourniquettes	Sample Collection
Absorption pads	Sample Collection
Conmed Protected specimen brush	Sample Collection	MFI Medical	CNM-130
Red top tubes	Sample Collection	MedSupply Partners	K01-302718
EDTA (purple top) tube	Sample Collection	Fisher	02-657-32
Serum separater gold top tubes	Sample Collection	Fisher	22-040-546
Zymo DNA/RNA Shield blood tube	Sample Collection	Sycamore Life Sciences	R1150
500 um Strainer	Stool Homogenization	VWR International, Swedesboro, USA	43-50500-03
MilliporeSigma™ Steriflip™ Sterile Disposable Vacuum Filter Units 0.22 µM	Virome Prep	MilliporeSigma, Burlington, MA, USA	SCGP00525
RNase, DNase-free	Virome Prep	Roche	11119915001
DNase I recombinant, RNase-free	Virome Prep	Roche	4716728001
Incubation Buffer, 10x concentrated	Virome Prep	Roche	4716728001
MICROPLATE, 96 WELL, PS, F-BOTTOM (CHIMNEY WELL) µCLEAR®, BLACK, MED. BINDING	Whole Genome Sequencing	Greiner Bio-One North America Inc., Monroe, USA	655096
2.0 mL Collection Tubes	Virome Prep	Qiagen, Hilden, Germany	19201
Glass beads, 1.5 mm		Thermo Fisher Scientific, Waltham, USA	AC465941000

## Sheet: S8_qPCR_probeprimers
TableS8. qPCR probes and primers used in this study
Purpose	Identity	target gene	qPCR forward primer	qPCR reverse primer	qPCR probe	qPCR amplicon
VirMock1	Enterobacteria phage T4	gp18 (tail)	GCTGAAGTAACAGCAGGAGATT	GGCACAAGAACCTGCAATAAAC	/56-FAM/TG GGA CTT C/ZEN/T TTG CTG ACC GTG AA/3IABkFQ/	GCTGAAGTAACAGCAGGAGATTTGATGGAAGCTTGGGACTTCTTTGCTGACCGTGAATCTGTTGACGTTCAACTGTTTATTGCAGGTTCTTGTGCC
VirMock1	Enterobacteria phage lambda	p78 (head protein)	GTCAGACCAGATTGAAACGATAA	TCGCACTTGATCGAATATTTCT	/56-FAM/CG CCC TCG T/ZEN/A TCA CAT GGA AGG TT/3IABkFQ/	GTCAGACCAGATTGAAACGATAAAAACGATAATGCAAACTACGCGCCCTCGTATCACATGGAAGGTTTTACCAATGGCTCAGGTTGCCATTTTTAAAGAAATATTCGATCAAGTGCGA
VirMock1	Pseudomonas phage phi-6	phi6, segment L, terminase	CGATCAACACTGTCGTCATCAA	GCAGAACCGAAGGACGAATATC	/56-FAM/CG TAC ATC G/ZEN/C TGC TGT TAT GGA GCT /3IABkFQ/	CGATCAACACTGTCGTCATCAAGACGTACATCGCTGCTGTTATGGAGCTCGCCTCCAAGCAAGGTGGTTCGTTGGCCGGTGTGGATATTCGTCCTTCGGTTCTGC
VirMock1	phage MS2	head protein	GCTGAATGGATCAGCTCTAACT	CAGTCTGGGTTGCCACTTTA	/56-FAM/TG ATG GTG T/ZEN/A TTT GCG ATT CTG CGC /3IABkFQ/	GCTGAATGGATCAGCTCTAACTCGCGTTCACAGGCTTACAAAGTAACCTGTAGCGTTCGTCAGAGCTCTGCGCAGAATCGCAAATACACCATCAAAGTCGAGGTGCCTAAAGTGGCAACCCAGACTG
VirMock1	Enterobacteria phage M13	major coat protein	CTTTAACTCCCTGCAAGCCT	TCTTAAACAGCTTGATACCGATAGT	/56-FAM/CA ACA ACC A/ZEN/T CGC CCA CGC ATA AC/3IABkFQ/	CTTTAACTCCCTGCAAGCCTCAGCGACCGAATATATCGGTTATGCGTGGGCGATGGTTGTTGTCATTGTCGGCGCAACTATCGGTATCAAGCTGTTTAAGA
VirMock1	Adeno-associated virus vector	GFP	GAACCGCATCGAGCTGAA	TGCTTGTCGGCCATGATATAG	/56-FAM/ATCGACTTC/ZEN/AAGGAGGACGGCAAC/3IABKFQ	GAACCGCATCGAGCTGAAgggcatcgacttcaaggaggacggcaacatcctggggcacaagctggagtacaactacaacagccacaacgtCTATATCATGGCCGACAAGCA
VirMock1	Murine hepatitis virus strain A59	nsp15	CGATGATTAAAGGCCCACAAC	CGTCTTTACGCACAGCAAAC	TGGCGTAGTTGTGGAGAAAGTTGGAG	CGATGATTAAAGGCCCACAACGTGCCGATTTGAATGGCGTAGTTGTGGAGAAAGTTGGAGATTCTGATGTGGAATTTTGGTTTGCTGTGCGTAAAGACG
VirMock1	Vaccinia virus WR	E9L	CGGCTAAGAGTTGCACATCCA	CTCTGCTCCATTTAGTACCGATTCT	AGGACGTAGAATGATCTTGTA	CTCTGCTCCATTTAGTACCGATTCTAGATACAAGATCATTCTACGTCCTATGGATGTGCAACTCTTAGCCG
control_freeDNA	Mus musculus beta-2 microglobulin (B2m)	b2m	TGGTCTTTCTGGTGCTTGTC	GGGTGGAACTGTGTTACGTAG		TGGTCTTTCTGGTGCTTGTCTCACTGACCGGCCTGTATGCTATCCAGAAAACCCCTCAAATTCAAGTATACTCACGCCACCCACCGGAGAATGGGAAGCCGAACATACTGAACTGCTACGTAACACAGTTCCACCC

## Sheet: S9_qPCR_plasmidDNAinserts
TableS9. Sequences of plasmid and oligos used as standard controls for qPCR assays
qPCR target	target sequence	plasmid or oligo
Enterobacteria phage T4	GCTGAAGTAACAGCAGGAGATTTGATGGAAGCTTGGGACTTCTTTGCTGACCGTGAATCTGTTGACGTTCAACTGTTTATTGCAGGTTCTTGTGCCGTCAGACCAGATTGAAACGATAAAAACGATAATGCAAACTACGCGCCCTCGTATCACATGGAAGGTTTTACCAATGGCTCAGGTTGCCATTTTTAAAGAAATATTCGATCAAGTGCGACGATCAACACTGTCGTCATCAAGACGTACATCGCTGCTGTTATGGAGCTCGCCTCCAAGCAAGGTGGTTCGTTGGCCGGTGTGGATATTCGTCCTTCGGTTCTGCGCTGAATGGATCAGCTCTAACTCGCGTTCACAGGCTTACAAAGTAACCTGTAGCGTTCGTCAGAGCTCTGCGCAGAATCG…	plasmid
Enterobacteria phage lambda
Pseudomonas phage phi-6
phage MS2
Enterobacteria phage M13
Murine hepatitis virus strain A59	CTCTGCTCCATTTAGTACCGATTCTAGATACAAGATCATTCTACGTCCTATGGATGTGCAACTCTTAGCCGCGATGATTAAAGGCCCACAACGTGCCGATTTGAATGGCGTAGTTGTGGAGAAAGTTGGAGATTCTGATGTGGAATTTTGGTTTGCTGTGCGTAAAGACGGCAGCTGCGCGCTCGCTCGCTCACTGAGGCCGCCCGGGCAAAGCCCGGGCGTCGGGCGACCTTTGGTCGCCCGGCCTCAGTGAGCGAGCGAGCGCGCAGAGAGGGAGTGGCCAACTCCATCACTAGGGGTTCCT	plasmid
Vaccinia virus WR
Mus musculus beta-2 microglobulin (B2m)	GTGACCCTGGTCTTTCTGGTGCTTGTCTCACTGACCGGCCTGTATGCTATCCAGAAAACCCCTCAAATTCAAGTATACTCACGCCACCCACCGGAGAATGGGAAGCCGAACATACTGAACTGCTACGTAACACAGTTCCACCCGCCTCAC	oligo

## Sheet: S10_LC-MS_mass
Table S10. Mass of nucleosides and product ions by LC-MS.
Full Names	Symbol	Mass [M+H] (Da)	Product Ion (Da)
2′-deoxyadenosine	dA	252.109	136.062
2′-deoxycytidine	dC	228.098	112.051
2′-deoxyguanosine	dG	268.104	152.057
2′-deoxythymidine	dT	243.097	127.051
5-methyl-2′-deoxycytidine	m5dC	242.113	126.067
5-hydroxymethyl-2′-deoxycytidine	hm5dC	258.108	142.062
5-(β-D-glucosyl-hydroxymethyl)-2′-deoxycytidine	ghm5dC	420.161	304.114

[truncated: 4 more sheets: S11_LC-MS_quant, S12_reference_accession, S13_data_files_for_R, S14_sample_metadata]
